# Supplementary material for: Molecular Analysis of the Avian H7 Influenza Viruses Circulating in South Korea during 2018–2019: Evolutionary Significance and Associated Zoonotic Threats
Source: Viruses. 2021 Nov 11;13(11):2260. doi: 10.3390/v13112260 (PMC8623559; doi:10.3390/v13112260)
Supplement: Supplementary file 1 [file viruses-13-02260-s001.zip]

Archive with 1 entries (1 files):
- viruses-1435497-supplementary.pdf
